# Supplementary material for: Comparative Study of Selected Excipients’ Influence on Carvedilol Release from Hypromellose Matrix Tablets
Source: Pharmaceutics. 2023 May 18;15(5):1525. doi: 10.3390/pharmaceutics15051525 (PMC10223957; doi:10.3390/pharmaceutics15051525)
Supplement: Supplementary file 1 [file pharmaceutics-15-01525-s001.zip]

Archive with 1 entries (1 files):
- pharmaceutics-2359498-supplementary.pdf
